# Supplementary material for: Impact of gaseous ozone treatment of fish carcasses (Gadus morhua) on the microbiological load and their quality
Source: PLoS One. 2025 Aug 18;20(8):e0327866. doi: 10.1371/journal.pone.0327866 (PMC12360513; doi:10.1371/journal.pone.0327866)
Supplement: S1 Chemical results Fig 1 — (S1 Antioxidant activity Fig 1.TXT) [file pone.0327866.s001.txt]

		mean	SD
P0min	10,4899
	9,866702
	11,15242
	11,02749
	11,15242	11,06015	0,558572
	12,67194
P10min	9,902618
	12,58558
	10,68148
	14,31754
	12,23919
	13,27837	12,16746	1,635519
P20min	11,19814
	11,1759
	11,51211
	13,21765
	11,3028
	11,1759
P30min	9,804709	11,59708	0,804239
	10,21458
	10,7275
	11,84456
	11,53495
	12,49656	11,36363	0,904039
