# Supplementary material for: Impact of gaseous ozone treatment of fish carcasses (Gadus morhua) on the microbiological load and their quality
Source: PLoS One. 2025 Aug 18;20(8):e0327866. doi: 10.1371/journal.pone.0327866 (PMC12360513; doi:10.1371/journal.pone.0327866)
Supplement: S2 Chemical results Fig 2 — (S2 Level of malondialdehyde Fig 2.TXT) [file pone.0327866.s002.txt]

		mean	SD
P0min	3,856
	3,99
	5,861
	5,757
	3,887
	4,094	4,574	0,961
P10min	7,118
	7,793
	6,337
	6,682
	4,848
	5,095	6,312	1,149
P20min	8,889
	9,406
	7,401
	7,766
	7,239
	7,54	8,04	0,89
P30min	15,089
	14,65
	11,065
	10,86
	11,116
	11,317	12,35	1,962
