# Supplementary material for: Impact of gaseous ozone treatment of fish carcasses (Gadus morhua) on the microbiological load and their quality
Source: PLoS One. 2025 Aug 18;20(8):e0327866. doi: 10.1371/journal.pone.0327866 (PMC12360513; doi:10.1371/journal.pone.0327866)
Supplement: S3 Fig — (S3 Microbiology.TXT) [file pone.0327866.s003.txt]

	x 10^3	mean	sd
P0
1,6x10³	1,6
2,1x10³	2,1
1,8x10³	1,8
1,8x10³	1,8
1,7x10³	1,7
1,9x10³	1,9	1,816666667	0,172240142
P1 10 min
1,2x10³	1,2
1,3x10³	1,3
1,1x10³	1,1
P1b 10 min
1,7x10³	1,7
1,6x10³	1,6
1,7x10³	1,7	1,433333333	0,265832027
P2a 20 min
1,3x10³	1,3
1,5x10³	1,5
1,3x10³	1,3
P2b 20 min
1,1x10³	1,1
1,2x10³	1,2
1,0x10³	1	1,233333333	0,175119007
P3 30 min
1,7x10³	1,7
1,6x10³	1,6
1,9x10³	1,9
P3a 30 min
1,6x10³	1,6
1,4x10³	1,4
1,7x10³	1,7	1,65	0,164316767
